# Supplementary material for: Comprehensive Transcriptomic Analysis and Biomarker Prioritization of Hydroxyprogesterone in Breast Cancer
Source: Curr Issues Mol Biol. 2026 Jan 20;48(1):108. doi: 10.3390/cimb48010108 (PMC12839910; doi:10.3390/cimb48010108)
Supplement: Supplementary file 1 [file cimb-48-00108-s001.zip]

Archive with 1 entries (1 files):
- cimb-4060860-supplementary.pdf
